# Supplementary material for: Representative Residential Property Model—Soft Computing Solution
Source: Int J Environ Res Public Health. 2022 Nov 16;19(22):15114. doi: 10.3390/ijerph192215114 (PMC9690382; doi:10.3390/ijerph192215114)
Supplement: Supplementary file 1 [file ijerph-19-15114-s001.zip]

Archive with 1 entries (1 files):
- ijerph-1973604-supplementary.pdf
